# Supplementary material for: A Cross-Species Analysis Reveals a General Role for Piezo2 in Mechanosensory Specialization of Trigeminal Ganglia from Tactile Specialist Birds
Source: Cell Rep. Author manuscript; Available in PMC 2019 Mar 16. (PMC6420409; doi:10.1016/j.celrep.2019.01.100)
Supplement: 2 [file NIHMS1522168-supplement-2.xlsx]

## Sheet: correlation with Piezo2
GeneID	Pearson r	P
PIEZO2	1
ST8SIA3Z	0.989318	2.25198e-05
HECTD1	0.986705	3.88685e-05
IRF1	0.981723	8.58887e-05
RAB4A	0.976565	0.00015946
FAF1	0.975934	0.000170352
TJP2	0.975864	0.000171587
UMAD1	0.974691	0.000193076
GALC	0.969061	0.000318034
ASAP1	0.966195	0.000396285
DPCD	0.964804	0.000437962
DOPEY1	0.964252	0.00045521
BEND6	0.96313	0.000491472
CEP63	0.956473	0.000741571
PIWIL1	0.956247	0.000751153
LOC106020641	0.954217	0.000840407
ANKRD55	0.953905	0.000854651
VWA3B	0.953796	0.000859629
SPATA13	0.951625	0.000963052
LRIG2	0.948699	0.00111358
MXRA7	0.947708	0.00116751
UTP20	0.946628	0.00122801
TERAL2	0.946097	0.00125841
ZFYVE1	0.946081	0.00125938
NR4A2	0.943099	0.00143845
LOC101796932	0.94257	0.00147164
AKAP8	0.9422	0.00149517
FAS	0.940241	0.00162336
NPRL3	0.939708	0.00165933
LRP8	0.938922	0.00171317
WNK2	0.937669	0.0018012
FOLH1	0.936382	0.00189423
ICE2	0.936375	0.00189479
DCLRE1A	0.936323	0.00189862
SLC45A2	0.936131	0.00191275
P3H2	0.935939	0.00192691
TOGARAM1	0.935571	0.00195432
CNTNAP2	0.935367	0.00196961
ARFGEF2	0.935313	0.00197371
RAP1GAP2	0.935255	0.00197807
PRKCI	0.934928	0.00200276
NPEPL1	0.934789	0.00201331
PPP4R1	0.934338	0.00204783
INTS2	0.93383	0.00208709
SFR1	0.933787	0.00209038
BCO1	0.933284	0.00212971
PRDM4	0.932096	0.00222438
CLOCK	0.931991	0.00223288
SMAD2W	0.930028	0.0023949
SCN5A	0.929922	0.00240382
ABCC8	0.929818	0.00241267
DFNB59	0.928368	0.00253718
TPM1	0.927716	0.00259435
MED12L	0.927444	0.00261846
COIL	0.925911	0.00275661
AXIN1	0.925656	0.00278002
ETFDH	0.924484	0.00288905
LOC101789404	0.923433	0.00298889
SPTBN5	0.922949	0.00303551
AP3M1	0.922517	0.00307751
PTPN13	0.922472	0.00308192
MAPKAPK2	0.921969	0.00313126
TJP1	0.921953	0.00313286
NFATC1	0.921776	0.00315039
MFF.1	0.921539	0.0031738
GJC1	0.921488	0.00317893
ZZZ3	0.921307	0.00319694
BEND2	0.920858	0.00324196
RAB3GAP1	0.920371	0.00329115
APMAP	0.920021	0.00332681
EIF2D	0.91976	0.00335353
CDH8	0.919723	0.00335733
GOLPH3	0.918371	0.00349786
PRKAB1	0.917587	0.00358087
RAB40B	0.917254	0.00361657
ADAM23	0.917099	0.00363314
CIZ1	0.916924	0.00365207
CARMIL1	0.916727	0.00367329
SQLE	0.916655	0.00368112
MGA	0.916136	0.00373763
KMT2C	0.915581	0.00379858
PPIH	0.914909	0.0038732
DLG3	0.914597	0.00390812
HIST1H2B8	0.914435	0.00392633
PDSS2	0.914397	0.00393061
ROBO1	0.913979	0.00397783
SYNE1	0.911553	0.00425859
FAAP24	0.910239	0.00441535
SLC12A4	0.910023	0.00444141
LYPLA1	0.909529	0.00450134
FADS6	0.90888	0.00458094
CIT	0.908182	0.00466733
ACLY	0.90779	0.00471624
AMMECR1	0.907596	0.00474063
IHH	0.906149	0.00492444
LOC101799930	0.905654	0.00498832
USP34	0.905266	0.00503863
ERGIC2	0.905256	0.00503992
CCDC103	0.90437	0.00515608
MSH6	0.903464	0.00527642
GLE1	0.902796	0.00536621
SCN1A	0.902594	0.00539347
RNF170	0.902511	0.00540482
GPSM2	0.901101	0.00559799
SERPINC1	0.900696	0.00565416
CLASP2	0.900541	0.00567578
LOC101795176	0.900505	0.00568077
ARID2	0.900396	0.005696
CCDC39	0.900336	0.00570433
GRM3	0.899259	0.00585618
SGPP1	0.899219	0.00586188
YY1	0.899173	0.00586851
DMXL2	0.898882	0.00590998
SYF2	0.898852	0.00591419
MTMR14	0.898822	0.00591852
SLC5A3	0.898546	0.00595806
SCN5A.1	0.898273	0.0059973
PET117	0.89796	0.00604243
SMPDL3A	0.897932	0.00604661
SUDS3	0.8978	0.00606568
GABRA2	0.897469	0.00611374
PLEKHH1	0.89697	0.00618678
CUNH14ORF37	0.896609	0.0062398
STX16	0.896477	0.00625927
LOC106019329	0.896318	0.00628276
SPAST	0.896117	0.00631266
VPS35	0.896041	0.00632387
CNOT11	0.895497	0.00640505
RASGEF1C	0.895463	0.00641008
GPR61	0.895449	0.00641224
PDLIM1	0.895148	0.0064573
GRM1	0.895055	0.00647137
TBC1D13	0.894936	0.00648929
RIMBP2	0.894547	0.00654805
CUNHXORF56	0.89414	0.00660989
EVA1A	0.894022	0.00662798
SNTG2	0.893938	0.00664085
MTSS1	0.89327	0.00674332
PICK1	0.89304	0.00677886
TXNRD2	0.892744	0.00682468
RAB40C	0.892718	0.00682872
NUP133	0.892541	0.00685623
BCAR3	0.892329	0.00688929
VSTM2A	0.89205	0.00693305
FOXK2	0.892028	0.00693638
IGDCC3	0.891976	0.00694453
NFAT5	0.891836	0.00696666
TTC39C	0.891552	0.00701133
LOC107050551	0.891262	0.00705706
ZNF521	0.891096	0.00708339
HACD4	0.89106	0.00708917
CRIM1	0.890282	0.00721328
TUBB6	0.889985	0.007261
ZC3H7A	0.889822	0.00728724
LOC106020674	0.889576	0.00732704
TM9SF2L	0.889492	0.00734063
PDHX	0.889488	0.00734122
VEZF1	0.889235	0.00738221
TEX30	0.889066	0.00740983
FN3KRP	0.88894	0.00743037
XRN1	0.888563	0.00749193
BICC1	0.888559	0.00749258
FBXL17	0.888527	0.00749792
INO80	0.887865	0.00760685
SACS	0.887088	0.00773595
FOXN3	0.88708	0.00773729
FRYL	0.887045	0.00774315
MYL3	0.886981	0.00775383
LCMT1	0.885775	0.00795695
LOC110354138	0.885535	0.00799787
MYO10L	0.885264	0.00804398
FANCI	0.884634	0.00815203
TBCK	0.884491	0.00817663
CIDEA.1	0.883908	0.00827755
CCDC92	0.883858	0.0082863
PDCD2	0.883835	0.00829023
PEX13	0.882503	0.00852358
FGF3	0.882193	0.00857845
GNB1	0.881988	0.00861489
PPARGC1A	0.881664	0.00867248
CHERP	0.880175	0.00894052
CLTCL1	0.879902	0.00899015
LOC101793887	0.879419	0.00907821
NRGN	0.879334	0.00909384
ATP11B	0.879228	0.00911336
TGFBR3	0.878882	0.00917687
EPPKL	0.878867	0.00917968
NCLN	0.878756	0.00920016
FOLH1B	0.878694	0.00921163
ST3GAL6	0.878403	0.00926538
RNF6	0.878182	0.0093064
RSL24D1	0.877468	0.00943963
RYBP	0.8774	0.00945252
TATDN1	0.877374	0.00945738
UST	0.877076	0.00951328
DST	0.876844	0.00955694
BPNT1	0.876445	0.00963235
LRRC4	0.87635	0.00965037
SGCB	0.876031	0.00971115
CNKSR2	0.875907	0.00973475
KPNA4	0.875748	0.00976503
LOC101804125	0.875545	0.00980388
LOC101799151	0.875518	0.00980906
SYNRG	0.8753	0.00985091
CCNK	0.874774	0.00995207
ZBTB8A	0.874754	0.00995604
MARF1	0.87433	0.010038
LOC101797329	0.87422	0.0100593
TMEM151A	0.87411	0.0100808
ANK3.1	0.873805	0.0101402
TENM1	0.873421	0.0102154
TWISTNB	0.873363	0.0102267
GPCPD1	0.873064	0.0102855
LOC101803804	0.87305	0.0102882
TTLL11	0.872904	0.0103169
LY75	0.872773	0.0103429
RANBP2	0.872535	0.0103899
MEIS2	0.872503	0.0103962
OSBPL8.1	0.872396	0.0104175
SCRIB	0.872175	0.0104613
UQCC1	0.872019	0.0104924
LOC101792766	0.871858	0.0105245
CUNH6ORF89	0.871718	0.0105525
CEP44	0.871433	0.0106094
IQSEC1	0.870922	0.0107121
PRDM5	0.870706	0.0107556
WDR45B	0.870674	0.0107622
STK38	0.870622	0.0107726
ST8SIA3	0.869679	0.0109642
GPR139	0.869422	0.0110168
PEX1	0.869194	0.0110635
KDM3A.1	0.869032	0.0110968
TET2	0.868993	0.0111047
CDC42BPA	0.868888	0.0111263
VPS29L	0.868205	0.0112675
ARHGAP19	0.867935	0.0113236
CNTNAP3	0.867891	0.0113327
LACTB	0.867078	0.0115026
SLC23A2	0.866943	0.0115309
SYDE2	0.86622	0.0116835
LOC101797021	0.865917	0.0117478
CAMTA1.1	0.865892	0.0117531
MPPED2	0.865805	0.0117716
PCDH10	0.865611	0.0118129
CEP170	0.864985	0.0119467
WDR20	0.863444	0.01228
NMNAT1	0.863377	0.0122946
P2RY1	0.863264	0.0123192
LOC101803486	0.862991	0.0123789
EPS15	0.86297	0.0123834
LOC101793359	0.86294	0.0123902
TIGAR	0.862618	0.0124608
SKIL	0.862319	0.0125266
CYSLTR2	0.861969	0.0126039
PAIP1	0.86193	0.0126125
S100B	0.861438	0.0127215
LOC101789635	0.861138	0.0127885
CTTN	0.860741	0.0128771
SYNDIG1L	0.860418	0.0129496
MRRF	0.860114	0.013018
KCNC1	0.859901	0.0130661
RNF149	0.859871	0.0130727
TMEM184C	0.859722	0.0131064
NCOA4	0.858843	0.0133063
MBD5	0.858635	0.0133536
DPH6	0.858243	0.0134436
LETM1	0.858204	0.0134523
WNT7A	0.858148	0.0134652
LRRC1	0.858064	0.0134847
EMCN	0.857992	0.0135011
PCYT1A	0.857576	0.0135971
ARHGAP24	0.85737	0.0136447
USP47	0.856021	0.0139591
BCAS3	0.855826	0.0140047
LOC101801560	0.855534	0.0140736
HGF	0.855434	0.0140971
WDR33	0.855123	0.0141704
KCNK1	0.854188	0.0143926
GABRA5	0.854166	0.0143979
RIN3	0.854102	0.0144133
PRPH	0.854021	0.0144326
KLF3	0.853666	0.0145176
AKAP10	0.853643	0.0145231
MYZAP	0.853612	0.0145305
GPR19	0.85318	0.0146344
APC	0.853	0.0146778
LOC101797887	0.852984	0.0146816
MTUS1	0.852856	0.0147125
ATAD1	0.852543	0.0147883
KIAA0430	0.85233	0.0148401
FAM185A	0.851734	0.0149852
MAP3K5	0.851437	0.0150578
GLB1L2	0.85136	0.0150767
NRG3	0.851337	0.0150822
GRIP1	0.851244	0.0151051
RORA	0.85124	0.0151061
CUX1	0.851154	0.0151272
ZNF512	0.850784	0.0152181
PSAP.1	0.850748	0.0152271
SNX9	0.85066	0.0152488
IQCB1	0.850388	0.0153158
LGR6	0.850254	0.015349
PPP6R2	0.850138	0.0153779
ZNF518A	0.849964	0.015421
GPRC5B	0.849788	0.0154646
RALGPS1	0.849625	0.0155052
LCA5	0.84947	0.0155438
SAP30L	0.848351	0.0158243
THUMPD3	0.84835	0.0158247
DPP6	0.847877	0.015944
FGF13	0.847596	0.0160152
CUNH3ORF18	0.847213	0.0161126
ETNPPL	0.847043	0.0161559
TRABD2B	0.846812	0.0162148
PPP2R2C	0.846326	0.0163394
SORCS1	0.846304	0.0163448
KCTD4	0.846135	0.0163883
SLC27A1	0.846013	0.0164197
CAMK4.1	0.845995	0.0164243
HECW1	0.845873	0.0164556
NUDT9	0.845829	0.0164671
GPATCH1	0.845739	0.0164903
ATM	0.845734	0.0164915
ITGAE	0.845384	0.0165819
KCNQ3	0.844746	0.0167476
LYSMD2	0.844511	0.0168088
GMPS	0.844494	0.0168132
FHAD1	0.844337	0.016854
NT5C3B	0.844146	0.016904
LRRC59	0.844131	0.0169078
ENTPD6	0.844052	0.0169287
HACE1	0.843802	0.0169941
ARL8B	0.843716	0.0170168
EML5	0.842697	0.0172856
RPP30	0.842649	0.0172982
CEP89	0.842643	0.0172997
THUMPD1	0.842581	0.0173163
HEATR6	0.842321	0.0173852
NSUN6	0.842239	0.0174072
ZNF703	0.841914	0.0174937
S1PR3	0.841003	0.0177376
PAFAH1B1	0.840749	0.0178061
ZDHHC17	0.840713	0.0178156
MORF4L1	0.84061	0.0178433
YY2	0.840414	0.0178963
PLA2G12A	0.840395	0.0179014
CISD1	0.839801	0.0180624
FEN1	0.839715	0.0180857
PPP1R3C	0.839534	0.0181352
LRRTM1	0.839359	0.0181826
SMAD3	0.838892	0.0183103
ZBTB8OS	0.838458	0.0184292
THAP4	0.838077	0.0185341
YBX3	0.837949	0.0185695
NADK	0.837872	0.0185906
STARD3NL	0.837634	0.0186565
LOC101803006	0.837036	0.0188224
TMEM97	0.83673	0.0189075
ARHGEF4	0.836688	0.0189192
TMEM69	0.836688	0.0189194
THY1	0.83665	0.0189299
EIF4G3	0.836115	0.0190795
SMIM18	0.836075	0.0190908
HAVCR2	0.835154	0.0193499
SUPT3H	0.834666	0.019488
MKLN1	0.834632	0.0194976
ARL4A	0.834359	0.0195752
WDR55	0.834279	0.0195979
FBXO2	0.834239	0.0196093
LOC106020308	0.833726	0.0197558
ERO1A	0.833534	0.0198105
RGS19	0.832842	0.0200093
REV1	0.832544	0.0200951
EME1	0.832429	0.0201283
A2M	0.832212	0.0201909
SPAG6	0.831941	0.0202697
TMCC1	0.831768	0.0203199
BMP2	0.831759	0.0203224
UNC45B	0.831053	0.0205281
NIPBLL	0.831047	0.0205296
LOC101801872	0.830734	0.0206213
ABCB7	0.830611	0.0206573
CEP85	0.830403	0.0207184
STARD13	0.830147	0.0207935
SCRN1	0.830103	0.0208065
GSTT2B	0.829591	0.0209576
SPOPL	0.829431	0.0210048
MSANTD4	0.829025	0.0211253
AREG	0.828526	0.0212737
ATP8A1	0.828206	0.0213692
SMTN	0.828101	0.0214005
OSBPL2	0.828086	0.0214049
LOC101800949	0.828014	0.0214266
MSRA	0.827819	0.021485
UNK	0.827717	0.0215156
MINDY2	0.827307	0.0216386
CEP350	0.827305	0.0216394
LOC101789908	0.827139	0.0216894
DCP2	0.826712	0.0218184
TBC1D23	0.826587	0.0218561
NUPL2	0.826537	0.0218711
CLUH	0.826527	0.0218742
ZMAT3	0.826367	0.0219226
TROVE2	0.825582	0.0221614
RASSF5	0.824769	0.0224102
DOCK10	0.82454	0.0224805
LUZP1	0.824516	0.022488
CYP46A1	0.824439	0.0225115
ICK	0.823962	0.0226586
ZNF280D	0.823885	0.0226824
HMG20B	0.823798	0.0227094
YTHDF1	0.823434	0.022822
PSMD12	0.822586	0.023086
UFM1	0.822495	0.0231143
RPA1	0.82246	0.0231251
BICD1	0.822452	0.0231278
GPAM	0.822228	0.0231978
CYP3A4	0.822125	0.0232299
PPP4R3A	0.821774	0.0233402
DHX40	0.821771	0.023341
EMC6	0.821622	0.0233879
LOC101804868	0.821507	0.0234242
LIN52	0.820957	0.0235974
NSUN7	0.820175	0.0238455
GTF2F2	0.819832	0.0239546
NDUFV3	0.819741	0.0239835
PCDH18	0.819737	0.0239851
DCP1A	0.81941	0.0240892
TUFT1	0.819356	0.0241065
SEPT2	0.819338	0.0241125
HS3ST6	0.819212	0.0241525
DHX35	0.819194	0.0241585
AMER2	0.818962	0.0242329
GPR137B	0.818924	0.024245
KIF1B	0.818445	0.024399
RANBP17	0.818335	0.0244344
CLRN2	0.817946	0.02456
MBD2	0.817644	0.0246577
VIPAS39	0.81758	0.0246786
RYR3	0.817468	0.0247147
EXT2	0.817428	0.0247277
CUNH8ORF33	0.817381	0.0247431
LOC106019815	0.816504	0.0250286
LOC110354796	0.816257	0.0251094
ARMC1	0.816036	0.0251819
GPN1	0.815881	0.0252326
RASGRP1	0.815434	0.0253794
DHTKD1	0.81543	0.0253808
HPS5	0.815171	0.0254661
PLAG1	0.815165	0.0254681
C2CD2L	0.814937	0.0255435
ARID5B	0.81492	0.0255491
VTI1A	0.814574	0.0256636
MYO5B	0.814389	0.0257249
RBM18	0.814243	0.0257734
EIF3B	0.814104	0.0258197
ALG14	0.813996	0.0258555
FAAP20	0.813869	0.0258979
CCDC102A	0.813837	0.0259085
LOC422171	0.813648	0.0259713
NIPAL3	0.813602	0.0259867
DENND5A	0.813599	0.0259879
SYNCRIP	0.813562	0.0260001
LOC101801377	0.813528	0.0260113
LEO1	0.813499	0.0260212
TCEANC2	0.813002	0.0261876
RASA2	0.812841	0.0262414
LAMA1	0.812524	0.026348
DUSP22	0.812417	0.0263839
LNPK	0.812163	0.0264695
NDNF	0.812121	0.0264836
GBGT1	0.811997	0.0265254
CUNH19ORF44	0.811846	0.0265763
TTBK2	0.811715	0.0266206
XCL1	0.81165	0.0266429
NKRF	0.811586	0.0266645
ZYG11B	0.811392	0.0267302
VSNL1	0.811153	0.0268111
EPB41L1	0.811049	0.0268466
LHFPL3	0.810921	0.02689
PLCH2	0.810717	0.0269596
GABRG1	0.810679	0.0269724
RB1CC1	0.810633	0.0269882
TBL2	0.810192	0.0271385
CUNH8ORF37	0.810099	0.0271705
ZBTB49	0.809948	0.0272222
LOC101792438	0.809944	0.0272235
LOC101803407	0.809796	0.0272742
SRSF5A	0.809761	0.0272863
C6H10ORF88	0.809605	0.0273399
WBSCR22	0.809565	0.0273534
DCAF4	0.809062	0.0275267
EPB41	0.808363	0.0277679
POM121	0.808177	0.0278324
RTKN2	0.808144	0.0278438
LOC101789670	0.808058	0.0278736
CNTN3	0.807821	0.0279562
CUNH5ORF22	0.80751	0.0280645
PCP4	0.807102	0.0282066
ADGRG1	0.806854	0.0282934
HHAT	0.806787	0.0283168
TMOD2	0.806633	0.0283707
DENND3	0.806573	0.0283918
AMD1	0.80647	0.0284281
AKIRIN2	0.806308	0.0284849
ANKLE2	0.805913	0.0286238
LOC106015823	0.805781	0.0286705
PLEKHA2	0.80576	0.0286777
CUNH1ORF116	0.805611	0.0287303
CHMP6	0.805481	0.0287764
TECTA	0.805466	0.0287815
PROC	0.805075	0.02892
STX1A	0.805042	0.0289317
FIG4	0.805024	0.0289381
BMP7	0.804017	0.0292962
LOC106015277	0.803926	0.0293287
KYAT3	0.803667	0.0294212
RXRG	0.803535	0.0294685
STMN3.1	0.803485	0.0294864
RANBP3	0.80345	0.0294989
PFKFB3	0.803363	0.02953
LOC101801770	0.803154	0.0296051
HNRNPAB	0.803034	0.0296482
MTHFSD	0.802878	0.0297042
LOC101792066	0.802568	0.0298159
CLIP1	0.802117	0.0299787
LMTK2	0.8021	0.0299847
DACH2	0.801876	0.0300659
CENTRIN-1	0.801593	0.0301684
RB1	0.801241	0.0302964
ST6GAL1	0.801165	0.0303239
LOC101799880	0.800934	0.0304081
ACTR8	0.80089	0.030424
RTN4RL1	0.80086	0.0304349
TRABD2A	0.800808	0.030454
DCHS2	0.800801	0.0304565
CUNH2ORF69	0.800778	0.0304647
FBXO11	0.800711	0.0304892
RASAL2	0.800564	0.0305432
ARRDC4	0.800536	0.0305532
RALB	0.800427	0.0305929
LOC101799748	0.799962	0.0307634
KCNH1	0.799902	0.0307854
NDUFAF6	0.799282	0.0310134
SYNJ2	0.798917	0.0311479
RNASET2	0.798702	0.0312276
ZXDC	0.798681	0.0312353
RAG2	0.798439	0.0313247
FAM78A	0.798394	0.0313416
FAM196B	0.798261	0.0313909
UNC13D	0.798047	0.0314702
NDST4	0.797973	0.0314979
UPF1	0.797814	0.0315567
PHLPP1	0.797797	0.0315632
ADAMTS18	0.797522	0.0316657
CUL2	0.797273	0.0317585
LOC106019744	0.797251	0.0317667
TSC22D3	0.797208	0.0317828
GRM8	0.796936	0.0318846
NCOA6	0.796742	0.031957
SRSF6	0.796728	0.0319625
BZW2	0.796509	0.0320446
UBE3C	0.796404	0.032084
LRR1	0.796305	0.032121
PPM1G	0.795851	0.0322919
LOC101801128	0.79523	0.0325263
GMDS	0.794609	0.032762
IRAK1BP1	0.794089	0.0329597
UBE2K	0.794086	0.0329607
CARS	0.794002	0.0329931
CDC42	0.793835	0.0330566
SPIN1W	0.793716	0.033102
PEAK1	0.793544	0.0331679
SOX6	0.793457	0.0332012
SNAP91	0.79338	0.0332308
FLCN	0.793279	0.0332694
TRIP12	0.793274	0.0332714
HES5	0.793118	0.0333309
MAGI2	0.792884	0.0334208
RNF146	0.792763	0.0334673
SCAF8	0.792681	0.0334989
SEMA3F	0.79264	0.0335147
CPEB2	0.792579	0.033538
LOC101805170	0.792387	0.033612
FHL3	0.792367	0.0336198
CTCF	0.792207	0.0336814
EIF2B3	0.792057	0.0337393
PCDHGA7	0.791822	0.0338303
ADAT1	0.791662	0.0338921
SEMA7A.1	0.791449	0.0339747
CRTC1	0.791448	0.033975
ABCD3	0.79101	0.0341452
DPP7	0.79087	0.0341996
TNRC6B	0.790842	0.0342105
KCTD15	0.790387	0.0343876
LOC101793647	0.79007	0.0345117
RPN1	0.789705	0.0346547
LOC101790937	0.789676	0.0346657
DNAJC13	0.789609	0.0346922
NLRP12	0.789232	0.0348402
FBXL3	0.788951	0.0349506
SOGA3	0.788833	0.0349974
PCDH7	0.788795	0.0350123
DRC1	0.788758	0.035027
MAP6	0.788746	0.0350317
CUNH9ORF142	0.788442	0.0351514
CLSTN1	0.788237	0.0352327
CSNK1G2	0.788121	0.0352786
NMT1	0.78801	0.0353223
SPATA5L1	0.787962	0.0353414
TMEM168	0.787945	0.0353481
LOC101789869	0.787911	0.0353619
SPG20	0.787899	0.0353666
HECTD4	0.787748	0.0354263
RSPH4A	0.787342	0.0355875
MAP2K5	0.787269	0.0356165
AK8	0.787011	0.0357196
KREMEN1	0.786761	0.0358194
PXYLP1	0.78649	0.0359276
MAPKAPK3	0.78645	0.0359436
ENTPD8.1	0.786375	0.0359734
NEFM	0.786241	0.0360273
NDRG3	0.786219	0.0360358
DENND6A	0.786042	0.0361068
LOC101793834	0.785893	0.0361666
CERK	0.78581	0.0361999
KERA	0.785708	0.0362409
LOC101791134	0.785623	0.0362753
MAT1A	0.785502	0.0363237
PBX3	0.785433	0.0363517
TAF2	0.784877	0.036576
IFITM10	0.784721	0.0366388
AGTRAP	0.784535	0.0367142
LOC101793217	0.784339	0.0367934
CLK4	0.784308	0.036806
IPPK	0.784227	0.0368389
BYSL	0.784153	0.0368691
CHPF	0.784121	0.0368817
PTCHD4	0.784079	0.0368989
DR1	0.783742	0.0370358
G3BP2	0.783639	0.0370779
LOC101803476	0.78361	0.0370895
LOC101798343	0.782957	0.0373559
ADRA2C	0.782825	0.0374097
PRMT9	0.782818	0.0374125
LEPROTL1	0.782669	0.0374737
MYO19	0.782525	0.0375327
AIF1L	0.782439	0.0375678
B3GAT1L	0.782366	0.037598
CMIP	0.782246	0.0376471
KLC1	0.782055	0.0377254
PPTC7	0.781801	0.0378298
FAM98B	0.781779	0.0378392
ADGRF5	0.781764	0.0378452
DNAH12	0.781757	0.0378481
GPR52	0.781726	0.0378609
AKAP7	0.78172	0.0378633
KCNQ2	0.781525	0.0379437
TYW3	0.781495	0.0379559
CHN2	0.781466	0.0379679
PAK6	0.781461	0.0379701
RGPD4	0.781456	0.037972
ZNF687	0.781325	0.0380263
SURF2	0.781023	0.0381507
TNKS2	0.780889	0.0382064
FAM81A	0.780866	0.0382158
ARMT1	0.780718	0.0382771
CNTLN	0.780705	0.0382823
KIAA1549L	0.780014	0.0385694
NRBP1	0.780011	0.0385705
ZBTB1	0.779773	0.0386696
AQR	0.779553	0.0387614
NDUFB9	0.779481	0.0387913
NAXD	0.77942	0.038817
ETF1	0.779133	0.0389368
AKT1	0.779018	0.0389851
FLNB	0.778998	0.0389934
PBX4	0.778724	0.0391079
FAM76B	0.778716	0.0391115
DUSP16	0.778708	0.0391149
NAA60	0.77852	0.0391938
PTPN12	0.778128	0.0393582
TBC1D7	0.777987	0.0394175
INPP5F	0.777834	0.0394822
SF3A3	0.777375	0.039676
TACC1	0.777227	0.0397383
ASH1L	0.777086	0.0397978
RAD9B	0.776637	0.0399885
LOC101804337	0.776569	0.040017
MTHFD2	0.776289	0.0401362
MYO16	0.776258	0.0401492
TRAPPC8	0.776239	0.0401573
ETV3L	0.775953	0.0402793
ITPR2	0.775864	0.040317
EPC1	0.775859	0.0403194
LZTS1	0.775852	0.0403223
CLYBL	0.775723	0.0403771
OSBPL5	0.775651	0.0404079
STRN3	0.775576	0.0404399
GZF1.1	0.775533	0.0404582
DENND1B	0.775493	0.0404754
ABCA12	0.775326	0.0405466
AAK1	0.77525	0.0405793
PKP4	0.77524	0.0405835
LOC101799272	0.775215	0.0405943
ATAD3A	0.775175	0.0406114
CHUK	0.775094	0.0406461
KDM1B	0.775019	0.0406781
MAPK1	0.774973	0.0406979
TMEM2	0.774905	0.0407271
LOC101795935	0.774655	0.0408345
UBE2W	0.774607	0.0408549
GALNT17	0.774563	0.0408739
FAM180B	0.774492	0.0409045
RGMA	0.774425	0.0409332
POP4	0.77435	0.0409654
PLEC	0.774275	0.0409978
LOC101794968	0.774251	0.041008
PCDHGA7.1	0.773855	0.0411786
HS3ST5	0.773724	0.041235
SACM1L	0.773682	0.0412534
CPT1A	0.773528	0.04132
RGS7	0.773397	0.0413764
CHD6	0.773096	0.0415068
RASGRF1	0.773014	0.0415421
ZMYM4	0.772956	0.0415674
MARCH6	0.772868	0.0416054
OSR2	0.772815	0.0416288
AIG1	0.772668	0.0416923
GLIPR1L2	0.77261	0.0417177
GOLGA3	0.772566	0.0417367
FAM179B	0.772538	0.0417488
RFC1	0.772385	0.0418153
TTC12	0.772381	0.0418173
SOCS6	0.771966	0.041998
ACSM5	0.771958	0.0420012
LOC101796921	0.771796	0.0420718
KIF13A	0.771785	0.042077
TPTE2	0.771709	0.0421099
MAF	0.771678	0.0421234
CITED4	0.771422	0.0422354
NTRK2	0.771416	0.0422379
NARS	0.771335	0.0422737
SNRNP40	0.771228	0.0423205
CEBPA	0.771069	0.04239
TFB2M	0.770829	0.0424954
SPRY2	0.770806	0.0425052
SUPT20H	0.770586	0.0426018
NCBP2	0.770559	0.0426138
MAML3	0.770515	0.0426333
MSI2	0.770354	0.0427042
ITGA9	0.77033	0.0427146
CUNH17ORF75	0.770174	0.0427833
TMEM242	0.770111	0.0428111
MBTD1	0.770099	0.0428165
MAP4K3	0.77007	0.0428292
SOS1	0.770045	0.04284
TMEM229B	0.76988	0.0429128
VEPH1	0.769838	0.0429316
RGS9	0.769653	0.0430132
AKR1D1	0.769276	0.04318
FAM114A2	0.769258	0.043188
RAB28	0.769256	0.0431885
ARIH2	0.768962	0.0433189
GORAB	0.768908	0.043343
KHDRBS1	0.7689	0.0433466
CEP97	0.768683	0.043443
SOX8	0.768558	0.0434985
MTMR7	0.768519	0.0435156
KDM5B	0.768473	0.043536
HES6	0.768233	0.0436429
FIGN	0.768026	0.0437353
LOC101789683	0.767858	0.0438103
MELTF	0.767835	0.0438203
LOC101801209	0.767767	0.0438508
A2ML3	0.767445	0.0439949
ABAT	0.767168	0.0441188
LOC106020472	0.766727	0.0443168
CUNH14ORF132	0.766552	0.0443953
RFC2	0.766518	0.0444104
CHCHD3	0.766418	0.0444555
CEP192	0.766246	0.044533
OSBPL9	0.766209	0.0445498
PRRC1	0.766203	0.0445524
TXNDC11	0.765681	0.0447879
UBP1	0.765638	0.0448074
RAB39B	0.765576	0.0448352
PRRG1	0.765406	0.044912
LOC101789852	0.765364	0.0449312
SENP2	0.765349	0.0449379
RUNX3	0.765265	0.0449758
MEOX1	0.765131	0.0450367
PCGF6	0.765026	0.0450843
CLPX	0.765017	0.0450882
PLXNA2	0.764973	0.0451085
UBA2	0.764675	0.0452436
CXXC5	0.764549	0.045301
CFAP20	0.76418	0.0454689
PLD5	0.764128	0.0454927
RPUSD4	0.763949	0.0455742
UBAP2.1	0.763845	0.0456214
APPL2	0.763811	0.045637
EP400	0.763801	0.0456415
SSTR5	0.763513	0.0457734
ZBTB43	0.763394	0.0458278
TTC9	0.76334	0.0458522
LOC110354501	0.7633	0.0458706
PHACTR3	0.763248	0.0458942
UFD1L	0.762991	0.046012
PLEKHA7	0.762955	0.0460287
BCL2L13.1	0.762854	0.046075
JADE1	0.762809	0.0460956
LOC101802526	0.762769	0.0461142
VBP1	0.762055	0.0464427
GPR107	0.761667	0.0466217
LOC425347	0.761605	0.04665
SFPQ	0.761597	0.046654
RALY	0.761348	0.0467692
TSSC4	0.761323	0.0467807
LOC101790506	0.761318	0.0467827
TXLNG	0.761082	0.0468921
RIOX2	0.760985	0.0469372
NR3C2	0.760835	0.0470064
SMYD3	0.760517	0.0471544
GULP1	0.76032	0.0472457
FAH	0.760033	0.0473794
LONP1	0.759753	0.0475102
CCDC43	0.759429	0.0476615
OMA1	0.759408	0.0476712
ADAR	0.759263	0.0477393
LOC100858332	0.759046	0.0478408
DHRS7	0.758963	0.0478795
ZCCHC2	0.758816	0.0479486
ARL6IP5	0.758538	0.0480787
FOXN2	0.758438	0.048126
ZNF148	0.758113	0.0482789
OAF	0.757883	0.0483874
ZNF217L	0.757698	0.0484745
CSRP2	0.757398	0.0486163
PREX1	0.757395	0.0486173
ALG10B	0.757328	0.0486492
SHANK2	0.757068	0.0487724
LOC101800272	0.756957	0.0488247
BUD23	0.756851	0.0488749
MED13	0.7567	0.0489464
IMMP1L	0.756671	0.0489604
LOC101800732	0.75665	0.0489701
MKL2	0.756549	0.049018
LOC101792179	0.756416	0.0490815
CREB3L1	0.756244	0.0491631
SNX4	0.756129	0.049218
LOC101791777	0.75559	0.0494748
UBC	0.755532	0.0495023
EVL	0.755457	0.0495381
SEMA5A	0.755401	0.0495651
SLC44A3	0.755241	0.0496416
ZER1	0.755162	0.0496791
ANO6	0.755076	0.0497204
SLC44A5	0.754837	0.0498349
IARS2	0.754804	0.0498503
UTRN	0.754731	0.0498854
ATP8A2	0.754707	0.049897
POLR2E	0.754413	0.0500379
BMP1	0.754332	0.0500771
LOC101800073	0.754284	0.0500998
MAPK15	0.753878	0.0502953
SCFD1	0.753818	0.0503241
LOC101790109	0.753706	0.0503782
CTSA	0.753583	0.0504374
RNFT2	0.753543	0.0504567
LOC101799229	0.753465	0.0504945
CCT3	0.753457	0.050498
MUM1	0.753263	0.050592
LRP2	0.75309	0.0506753
MAPRE1	0.753081	0.0506798
PCNX4	0.753057	0.0506913
LOC421856	0.752927	0.0507544
PBX1	0.752801	0.0508152
PNPT1	0.752779	0.0508257
ZNF507	0.752657	0.0508849
TXNDC5	0.752326	0.0510457
UBLCP1	0.752162	0.051125
CDH1	0.752131	0.0511401
AMACR	0.751977	0.0512149
MARK1	0.75194	0.0512332
LOC101791537	0.751926	0.0512399
MYL12A	0.751923	0.0512414
SCN4A	0.751671	0.0513642
KCNJ4	0.751419	0.0514871
MUT	0.751261	0.0515638
DOT1L	0.751089	0.0516481
PRKACB	0.751067	0.0516586
PRDM2	0.751048	0.0516681
FAM43B	0.751031	0.0516762
FAM168A	0.750977	0.0517025
TMEM136-2	0.750904	0.0517381
PHC3	0.750855	0.0517624
PHACTR2	0.750853	0.0517632
MRPL37	0.750722	0.0518273
ATCAY	0.750679	0.0518482
BAG3	0.750421	0.051975
CAST	0.75034	0.0520146
PARG	0.750067	0.0521485
EPN2	0.749921	0.0522204
COPB1	0.74984	0.0522601
ASMTL	0.749485	0.0524348
MED17	0.749294	0.0525288
LOC101789806	0.749157	0.0525965
ARMC8	0.749153	0.0525982
IL16	0.749076	0.0526366
CYB5R4	0.748896	0.0527252
GREB1L	0.748838	0.052754
GRAMD2B	0.748736	0.0528045
MAX	0.748718	0.0528135
METTL23	0.748637	0.0528534
CRYAA	0.74863	0.0528567
MLPH	0.748336	0.0530024
SAP30	0.748131	0.0531042
LOC101792797	0.748104	0.0531172
TCF7	0.748071	0.0531335
FTCD	0.747844	0.0532466
SNX29	0.74782	0.0532582
MAP3K9	0.74779	0.0532731
VPS39	0.747725	0.0533055
HP1BP3	0.747724	0.0533062
PDHA1	0.747371	0.0534817
SYT2	0.747309	0.0535125
IVNS1ABP	0.746893	0.0537201
NPAT	0.746861	0.0537361
STX3	0.74675	0.0537916
ABRAXAS1	0.746691	0.0538208
MIDN	0.746682	0.0538251
CRBN	0.746676	0.0538283
LOC110352456	0.746673	0.05383
EDIL3	0.746292	0.0540205
STXBP5L	0.746197	0.0540682
WBSCR17	0.746195	0.054069
GGA3	0.746178	0.0540774
KIAA0408	0.746037	0.0541483
NOVA1	0.74589	0.0542218
PPID	0.745829	0.0542523
TMEM185A	0.745795	0.0542696
TARBP1	0.745363	0.0544866
APCDD1L	0.74514	0.0545986
TRAF3	0.745136	0.054601
FGD6	0.745122	0.0546081
RHEB	0.745015	0.0546617
DENND4C	0.744881	0.0547294
PSAP	0.744824	0.0547583
ADCY9	0.744659	0.0548415
FBXW11	0.744412	0.0549662
QRFPR	0.744314	0.0550158
NPC1	0.744202	0.0550724
SMAD4	0.744184	0.0550814
C2H6ORF52	0.744035	0.055157
EPHA7	0.743976	0.0551869
SH3PXD2B	0.743932	0.0552087
TEN1	0.743854	0.0552487
ACOT12	0.743756	0.0552979
BLOC1S6	0.743739	0.0553066
SCN3A	0.74325	0.0555551
TMEM114	0.743095	0.055634
IDH3A	0.743035	0.0556643
BAG2	0.743016	0.0556743
LOC101790522	0.742797	0.0557855
LOC101793927	0.742677	0.0558466
LOC101795887	0.742502	0.0559359
BDH1	0.742145	0.0561182
VAV3	0.741993	0.056196
APBB2	0.741913	0.056237
GALNT10	0.741879	0.0562542
PAQR9	0.741822	0.0562834
ABCC4	0.741795	0.0562972
CHIA	0.741659	0.056367
TRPS1	0.741483	0.0564574
LEMD2	0.741251	0.0565762
NLE1	0.740652	0.0568841
HUS1	0.74048	0.0569727
DPY19L3	0.740372	0.0570285
LOC101803393	0.740223	0.0571056
METTL6	0.740185	0.0571249
BCAT1	0.73978	0.0573343
LOC101790550	0.739526	0.0574657
FGFR4	0.739516	0.0574707
NCBP3	0.739503	0.0574777
LOC101793153	0.739429	0.0575157
SEMA3G	0.739118	0.0576771
LAMC1	0.739022	0.0577269
DCUN1D1	0.738911	0.0577847
TMEM106B	0.738231	0.0581381
LOC101800968	0.738222	0.0581432
CDK5RAP2	0.737648	0.0584425
TAAR1	0.737623	0.0584554
APCDD1	0.73756	0.0584886
ANKRD9.1	0.73735	0.0585982
CCDC127	0.737321	0.0586137
SLK	0.737285	0.0586325
LOC110353544	0.737253	0.0586489
ARMC7.1	0.737187	0.0586835
AEBP2	0.737139	0.0587088
VSIR	0.737062	0.058749
NHSL2	0.736935	0.0588155
GNA13	0.736866	0.0588518
LOC101791601	0.736746	0.0589148
USP3	0.736608	0.0589875
LOC101797646	0.736563	0.059011
CMC4	0.736509	0.0590393
SMAD2	0.736382	0.0591062
FAM175B	0.736298	0.0591503
ZNF770	0.736297	0.0591507
NPTN	0.736294	0.0591524
NRSN1	0.736226	0.0591879
ANKRD17	0.736138	0.0592347
RBM27	0.736062	0.0592743
PIK3R3	0.7358	0.0594126
SPG21	0.735321	0.0596653
UBE3A	0.735284	0.059685
PSMD11	0.735208	0.059725
HACE1.1	0.735193	0.0597328
DIO2	0.735116	0.0597735
AKAP2	0.735115	0.0597744
PLEKHD1	0.734922	0.0598764
LRRN1	0.734727	0.0599799
GAB1	0.734673	0.0600082
SELENOO	0.734477	0.0601122
PTPRM	0.734143	0.0602898
SMURF2	0.734135	0.0602938
RPN2	0.733996	0.0603678
MEIS1	0.733985	0.0603736
COL14A1	0.733736	0.0605064
P2RY12	0.73362	0.0605681
LOC101797568	0.733485	0.06064
ELOVL4	0.733402	0.0606841
ADGRG6	0.733395	0.060688
RSU1	0.73331	0.0607333
GALNT17.1	0.73329	0.0607439
ZBTB24	0.733157	0.0608149
PGGHG	0.733101	0.0608449
DUSP19	0.73309	0.0608508
SLC17A6	0.733084	0.0608539
DKK2	0.732947	0.0609272
SPRED1	0.732942	0.0609297
USP1	0.732898	0.0609532
PHF6	0.732726	0.0610451
CCNB2	0.732569	0.0611295
PDE8A	0.732378	0.0612317
DNAJC6	0.732193	0.061331
LSG1	0.732057	0.0614039
CDCA2	0.731998	0.0614354
KIF5C	0.731939	0.0614672
SLC35E1	0.731845	0.0615173
SPEN	0.731784	0.0615504
DOCK4.1	0.731592	0.0616537
RGS6	0.7315	0.0617031
NTNG2	0.731403	0.061755
FLNB.1	0.731271	0.0618265
LTN1	0.731223	0.0618523
EXT1	0.73073	0.0621181
ZRSR2	0.730485	0.0622508
SLC35D2	0.730407	0.0622929
LOC101793824	0.73032	0.0623396
CUNHXORF21	0.730182	0.0624147
TLK2	0.729988	0.0625195
MCMBP	0.729777	0.0626339
SMAD1	0.729681	0.0626861
KIAA0922	0.729505	0.0627817
YOD1	0.729357	0.0628619
KIAA1671	0.729293	0.0628967
FKBP15	0.729218	0.0629376
FEV	0.729042	0.0630332
MTOR	0.729016	0.0630478
PHYHIPL	0.729008	0.0630519
RALGAPB	0.729001	0.0630558
RNF130	0.728521	0.0633176
RNF19A	0.728491	0.0633338
CCNF	0.728426	0.0633695
NARDILYSIN	0.728238	0.0634719
LOC101805309	0.728226	0.0634786
TAB3	0.727966	0.0636208
LGR5	0.727959	0.0636243
TRAF1	0.72795	0.0636297
PSKH1	0.72792	0.0636462
TNK2	0.727888	0.0636631
NCOA3	0.727593	0.0638251
LOC106020689	0.727269	0.0640027
IDH3B	0.727151	0.0640676
SMPX	0.727029	0.0641346
CA7	0.72684	0.0642382
CUNH10ORF88	0.726685	0.0643238
AHDC1	0.726642	0.0643473
DDHD1	0.726519	0.064415
ABHD17C	0.726445	0.0644556
SLC45A1	0.726395	0.0644834
RHOT1	0.726239	0.0645695
MLH1	0.726222	0.0645787
KDM3A	0.726168	0.0646086
XDH	0.726157	0.0646146
CUNH15ORF52	0.726074	0.0646602
BNIP3	0.72604	0.064679
FGD3	0.725975	0.0647149
KANK1	0.725796	0.0648139
LOC101792630	0.725465	0.0649969
LOC101795260	0.724793	0.0653694
FBXW4	0.724703	0.0654194
GRIA1	0.724702	0.0654198
FBXL12	0.724589	0.0654827
CASP10	0.72458	0.0654876
LACTB2	0.724448	0.0655613
TXLNB	0.724442	0.0655643
LRRN4	0.724417	0.0655787
AHNAK.1	0.724235	0.0656799
SMARCAL1	0.724094	0.0657583
LOC101797420	0.724019	0.0657998
NPEPPS	0.723966	0.0658296
GARS.1	0.723476	0.0661028
ELMSAN1	0.72346	0.0661117
CLEC16A	0.723234	0.0662381
POLR3B	0.723203	0.0662552
WDR4	0.723057	0.0663373
CRK	0.723034	0.06635
LOC110352906	0.722933	0.0664064
GSPT1	0.722913	0.066418
PPP1R26	0.722895	0.0664279
SP9	0.722755	0.066506
AGTPBP1.1	0.722625	0.0665793
SCD	0.722617	0.0665837
DPH5	0.722571	0.0666095
EXOSC3	0.722308	0.0667572
VWA9	0.722213	0.0668105
DNM1L	0.722197	0.0668192
CPNE7	0.721981	0.0669407
PRDX3	0.721769	0.06706
RBM20	0.721717	0.0670896
ANK3	0.721629	0.067139
EIF2AK1	0.721443	0.0672436
PDSS1	0.721356	0.0672926
CUNH10ORF67	0.721258	0.0673479
NOL12	0.721049	0.0674662
SNX14	0.720982	0.0675036
PRSS12	0.720493	0.0677803
TUBB4B	0.720382	0.0678431
ANP32B	0.720203	0.0679446
MKRN1	0.720071	0.0680195
PAPPA2	0.719757	0.0681979
LRRK2	0.719672	0.0682458
FBXO21	0.719664	0.0682509
RNF19B	0.719312	0.0684508
EMC7	0.719269	0.068475
KCNN2	0.71926	0.0684805
TRMT2A	0.71918	0.0685261
KCNJ5	0.719035	0.0686083
HTR3A	0.719027	0.0686129
GABBR1	0.718951	0.0686564
CUNH16ORF45	0.718864	0.0687058
NOL8	0.718836	0.068722
SEC22C	0.718667	0.0688185
NFE2L2	0.718643	0.068832
ADPRM	0.718305	0.0690249
SYN2	0.718257	0.0690526
MEGF8	0.718091	0.0691474
MAPK10	0.717936	0.0692364
MTERF4	0.717881	0.0692678
NEFH	0.717545	0.0694604
BNIP2	0.717524	0.0694722
DNAJC7	0.717484	0.0694957
WASF1	0.717244	0.069633
FNDC3AL	0.717234	0.0696392
SIRT4	0.717211	0.0696521
PHLDB1	0.71707	0.0697331
TIAM2	0.716998	0.0697747
SFT2D1	0.716801	0.0698879
ZFAND4	0.716354	0.0701455
IRS2	0.71632	0.070165
TSHZ2	0.716214	0.0702259
GMCL1	0.716185	0.0702429
LOC101798895	0.716011	0.0703432
KIAA1257	0.715919	0.0703964
MRGPRB2.7	0.715477	0.070652
TTC30B	0.715446	0.0706703
FYTTD1	0.715344	0.0707289
ASB3	0.715283	0.0707642
KIAA0586	0.715209	0.0708075
ABHD3	0.715175	0.0708271
JMJD1C	0.715068	0.0708892
SRPK2	0.715066	0.0708901
MAP3K3	0.71494	0.0709633
TLL2	0.714915	0.0709781
GALNT18	0.714893	0.0709904
TM2D3	0.714843	0.0710195
LOC101792650	0.714826	0.0710295
YAE1D1	0.714745	0.0710767
AR	0.714523	0.0712056
POLR3E	0.714516	0.0712097
KANSL1	0.714387	0.0712846
PSMD5	0.714369	0.0712952
HSD11B2	0.714314	0.0713269
RALGAPA2	0.714265	0.0713559
PARD3B	0.714232	0.0713748
DAPK3	0.71421	0.0713879
KHDC4	0.713737	0.0716632
PLCG2	0.713701	0.0716843
TOMM20	0.713569	0.0717612
SEC16A	0.713458	0.071826
FSTL4	0.713403	0.071858
LIN54	0.713397	0.0718619
CMSS1	0.713363	0.0718819
MLLT10	0.71335	0.0718891
CEP135	0.713249	0.0719482
COG6	0.713135	0.0720148
CRLS1	0.712924	0.0721382
UBFD1	0.712888	0.0721596
SYVN1	0.712858	0.072177
PIGF	0.712674	0.0722849
SORCS2	0.712416	0.072436
PEX5L	0.712409	0.07244
SMARCA5	0.712293	0.0725083
WDR78	0.71223	0.0725452
CBR4	0.712218	0.0725523
TPP2	0.71199	0.0726864
MIER1	0.711941	0.0727148
CNOT10	0.711898	0.0727402
GAMT	0.71151	0.0729685
RFNG	0.71111	0.0732043
ACTR10	0.710927	0.0733125
LOC101749502	0.71092	0.0733166
CARS2	0.710831	0.0733693
PAQR5	0.710812	0.0733806
ATP2B2	0.710782	0.073398
MANBA	0.710757	0.0734126
DDX20	0.71046	0.0735882
ACBD7	0.710358	0.0736488
ZFYVE9	0.710334	0.0736633
CUNH18ORF25	0.709934	0.0739001
GTF2I	0.709519	0.0741463
GBAS	0.709498	0.0741588
LOX	0.709351	0.0742462
LOC101800452	0.709322	0.0742634
B3GNT4	0.709314	0.0742685
LOC101803958	0.709273	0.0742923
MAL2	0.709135	0.0743748
IGF2	0.709025	0.0744403
LIMS1	0.708783	0.0745842
KLF15	0.708689	0.0746404
SMG5	0.708647	0.0746651
SYNJ2BP	0.708628	0.074677
SLC16A1	0.708616	0.0746838
LRRC8D	0.708535	0.0747325
TTPAL	0.708534	0.0747329
RMND5A	0.708219	0.0749206
TBC1D19	0.708153	0.07496
SSR2	0.708035	0.0750308
NAT8L	0.708035	0.0750309
TMCC3	0.708001	0.075051
LOC101801742	0.707999	0.0750522
MYLK4	0.707889	0.075118
STOX2	0.707697	0.0752332
UBE2B	0.707647	0.0752629
RPS5	0.707625	0.0752761
VPS37B	0.707109	0.0755853
RHOBTB1	0.707108	0.0755862
KDM4A	0.70688	0.0757228
IGF2BP3	0.706811	0.0757644
NRIP2	0.706767	0.075791
CHEK2	0.706714	0.0758229
PPP1R37	0.706634	0.075871
IFFO2	0.706467	0.0759713
PPP2R5C	0.706414	0.0760034
CLDN8	0.705993	0.0762569
ZDHHC7	0.705981	0.0762641
MAP3K13	0.705932	0.0762939
RSPH3	0.705909	0.0763078
LZIC	0.705623	0.0764804
LOC101801995	0.705613	0.076486
PRMT8	0.705557	0.07652
OMD	0.705537	0.0765324
SFSWAP	0.705303	0.0766736
BMPR2	0.704808	0.0769732
SLCO5A1	0.704547	0.0771319
ZBTB46	0.704469	0.077179
EIF4H	0.704336	0.0772599
SUN1	0.704291	0.0772869
GPR1	0.70429	0.0772878
PHTF1	0.70417	0.0773603
CDH12	0.704099	0.0774038
MIGA1	0.703995	0.0774672
TMEM56	0.703815	0.0775765
CCDC171	0.703814	0.0775768
PIGL	0.703778	0.0775989
DENND4A	0.703722	0.0776327
TFCP2	0.703497	0.0777698
TCF3	0.703432	0.0778096
LOC101802681	0.703348	0.0778608
KIF27	0.703094	0.0780158
NDUFS1	0.702961	0.078097
TMEM163	0.70281	0.0781895
JAKMIP3	0.702513	0.0783707
ACKR3	0.702357	0.0784667
CCM2	0.702143	0.0785976
ZSWIM8	0.702025	0.0786701
CUNH18ORF32	0.702019	0.0786733
JAKMIP2	0.701973	0.078702
MYO15B	0.701726	0.0788532
LOC110353024	0.701686	0.078878
EIF3F	0.701635	0.0789091
GPX4	0.701458	0.0790179
RINT1	0.701436	0.0790315
GOLGA2	0.701433	0.0790336
SH2B2	0.701377	0.0790674
ZNF638	0.701214	0.079168
NUP54	0.701022	0.0792861
CDC14B	0.700984	0.0793098
CYP51A1	0.700778	0.0794362
SIX4	0.70072	0.0794725
RALA	0.70034	0.0797064
DESI2	0.700199	0.0797939
DDHD2	0.700049	0.0798864
POLI	0.700034	0.0798959
FSBP	0.699784	0.0800505
REPS1	0.699666	0.0801235
ELL2	0.699623	0.08015
LOC110353404	0.699163	0.0804351
NT5C2	0.69912	0.0804615
RBPMS2	0.698993	0.0805408
BAG4	0.698818	0.0806494
GPR180	0.698655	0.0807508
FBXO33	0.69865	0.0807539
CUNH8ORF4	0.698587	0.0807929
TRAK2	0.698566	0.0808058
USP9X	0.698565	0.0808065
NXPE3	0.698555	0.0808127
SP8	0.698478	0.080861
ABCA9	0.69837	0.0809276
SLC17A5	0.69822	0.0810216
REC114	0.698116	0.0810858
PDZD8	0.698081	0.0811078
FFAR4	0.69803	0.0811395
NEO1	0.697751	0.0813139
SAMD13	0.697663	0.0813688
DDX11.1	0.697609	0.0814021
CAND1	0.697499	0.0814709
AKAP11	0.697482	0.0814818
PMF1	0.697288	0.0816031
SLC22A23	0.697147	0.0816909
ONECUT3	0.697082	0.0817319
ARAP1	0.697076	0.0817356
SDHAF2	0.69672	0.0819582
IFT43	0.696504	0.0820937
IGFBP7	0.696441	0.0821331
EI24	0.696322	0.082208
CLVS1	0.696243	0.0822578
BMI1	0.69602	0.0823975
CUNHXORF23	0.69586	0.0824984
NUBP1	0.695822	0.0825223
SFXN5	0.695719	0.0825867
PDGFRA	0.69562	0.0826491
ANKRD40	0.695431	0.0827683
RAE1	0.695345	0.0828225
LOC101800265	0.695251	0.0828819
PCDHAC1	0.695247	0.0828844
SGTA	0.694995	0.083043
CYTH3	0.694883	0.0831136
CERS4	0.694789	0.0831731
EHD4	0.694698	0.0832306
TMEM30C	0.694657	0.0832567
SSR1	0.694389	0.0834258
LOC101791958	0.694278	0.0834961
LOC107057363	0.693889	0.0837428
LOC112531368	0.693816	0.083789
GNG7	0.693732	0.0838422
TMEM183A	0.693665	0.0838847
FRMD4A	0.693331	0.0840966
TDRD15	0.693325	0.0841005
BPIFCB	0.693081	0.0842555
IDS	0.692718	0.0844868
VSTM2L	0.692569	0.0845818
MINDY4	0.692542	0.0845987
MAST2	0.692502	0.0846241
ZNF318	0.692242	0.0847899
LIPOCALIN	0.692211	0.0848097
TSNARE1	0.692091	0.0848865
ANKRD27	0.692014	0.0849357
AZIN1	0.692005	0.0849411
TTC17	0.691918	0.0849967
MED4	0.691798	0.0850737
TESK2	0.691601	0.0851996
HS6ST2	0.691593	0.0852046
TSTA3	0.691511	0.0852569
IFFO1	0.691426	0.0853117
GNA12	0.690953	0.0856146
ARHGAP11A	0.690939	0.0856237
AHNAK	0.690881	0.085661
BLOC1S2	0.69086	0.0856743
CCDC186	0.69072	0.0857642
DNAJC11	0.69045	0.0859374
BRCA1	0.690434	0.0859481
GABPB2	0.69043	0.0859506
NSD1	0.690382	0.0859816
SMAD9	0.690315	0.0860244
EBF1	0.690174	0.086115
MYOZ2	0.690108	0.0861577
PIKFYVE	0.689784	0.0863661
LOC101799414	0.689759	0.0863822
LOC101805421	0.689751	0.0863872
FAM19A2	0.689639	0.0864598
KLHDC1	0.689626	0.0864679
IRF4	0.689465	0.086572
ZFC3H1	0.689086	0.0868164
PDE7A	0.688895	0.0869401
EML4	0.688664	0.0870893
SPATA5	0.688559	0.0871573
TCF4	0.688324	0.0873093
SUGP2	0.688186	0.0873988
BRS3	0.688111	0.0874473
SLC9A3	0.688086	0.087464
HIST1H110	0.687698	0.0877158
DAAM2	0.687268	0.0879954
SLC22A4	0.687168	0.0880601
SS18	0.687166	0.0880615
FBXL7	0.687101	0.0881036
FGF2	0.687037	0.0881458
FZD2	0.687031	0.0881498
SLC29A1	0.686916	0.0882245
ABCD2	0.686668	0.0883862
SEC14L2	0.686623	0.0884155
DLX5	0.68622	0.0886785
TYK2	0.68613	0.0887372
CUNH3ORF33	0.685984	0.0888327
SPRED2	0.685885	0.0888973
PDCD1LG2	0.685827	0.0889355
KMT5B	0.685778	0.0889679
MANBAL	0.685683	0.0890295
DOCK5	0.685369	0.0892356
PRKAR2A	0.685281	0.0892931
RAD51B	0.685239	0.0893209
HS3ST1L	0.685129	0.0893931
LOC101798654	0.684722	0.0896604
BMPR1A	0.684664	0.0896982
LOC101797390	0.684616	0.0897299
ARPC5L	0.684412	0.0898641
HTT	0.684273	0.0899554
LOC101801322	0.684269	0.0899581
BRWD1	0.684237	0.0899794
UBE2Q2	0.684097	0.0900717
PNAT3	0.684019	0.0901229
PDPK1	0.683888	0.090209
KIAA1217	0.683833	0.0902452
ST3GAL3	0.683745	0.0903034
WBP2	0.68372	0.0903202
DMTF1	0.683599	0.0903998
PPM1E	0.68355	0.0904324
STAMBPL1	0.6835	0.0904648
GM48552	0.683394	0.0905349
NAALADL2	0.683109	0.0907237
MYEF2	0.683028	0.0907774
CFAP161	0.682831	0.0909076
ORC2	0.682604	0.0910577
PLPPR4	0.682521	0.0911128
GINS3	0.682261	0.0912849
SAMD9	0.681971	0.091478
LDB1	0.681617	0.0917131
ENSA	0.681537	0.0917661
LAMA4	0.681472	0.0918096
MTBP	0.681457	0.0918195
NIT2	0.681078	0.0920715
LOC106015647	0.680669	0.0923449
PPP2CA	0.680652	0.0923556
RUNDC3B	0.680622	0.0923757
AGPAT5	0.680482	0.0924695
LRFN5	0.680441	0.0924971
ECSCR	0.680302	0.0925897
KMT2A	0.680263	0.0926157
HOPX	0.68025	0.0926242
FAM183A	0.680135	0.0927014
ZMYND8	0.680023	0.0927761
CUNH16ORF52	0.679993	0.0927967
RHOC	0.679947	0.0928269
MADD	0.6798	0.0929256
MSMB.1	0.679614	0.0930499
CNOT9	0.67935	0.0932275
SLITRK5	0.679271	0.0932805
UMODL1	0.678992	0.0934673
SF3B1	0.678985	0.0934721
C11H16ORF70	0.678893	0.0935341
WWP1	0.678863	0.093554
ZBTB26	0.67886	0.0935563
SETDB1	0.678777	0.0936121
ATP10D	0.678694	0.0936676
RABEP1	0.67868	0.0936775
LOC101801365	0.678654	0.0936949
SERPIND1	0.678641	0.0937035
JAM3	0.67855	0.0937647
EEF1G	0.678541	0.0937707
SRP72	0.678502	0.0937972
CARD10	0.678302	0.0939318
LOC112532827	0.678213	0.0939915
C2H18ORF8	0.67813	0.0940478
LIPML1	0.678089	0.094075
STK32C	0.677905	0.0941993
DAW1	0.677792	0.0942754
TESC	0.67763	0.0943847
VPS26A	0.677361	0.0945667
STUB1	0.67736	0.0945672
RIMS2	0.67736	0.0945675
COMMD2	0.677195	0.0946784
NRROS	0.676992	0.0948163
NRG2	0.676836	0.0949219
LOC101796475	0.676762	0.0949721
ANOS1	0.676734	0.0949905
MYO1E	0.676649	0.0950487
LOC101791905	0.676519	0.0951368
PAPOLG	0.676326	0.0952675
CTSC	0.676294	0.0952893
HSCB	0.676179	0.095367
SLC4A7	0.676155	0.0953833
CDC37L1	0.676079	0.0954351
KLHL3	0.676031	0.0954678
FAM19A1	0.675967	0.0955114
POGZ	0.675923	0.0955407
SLC25A25	0.675797	0.0956269
WNT8B	0.675785	0.0956346
IPO7	0.675771	0.0956441
USP45	0.675646	0.0957297
EDEM3	0.6755	0.0958289
LOC110353099	0.675411	0.0958891
LCLAT1	0.675269	0.0959857
PLA2G4E	0.675217	0.0960212
ABCF2	0.675214	0.0960233
SEPT12.1	0.675159	0.0960611
MEF2D	0.675104	0.0960987
LOC101798325	0.674941	0.0962093
PLEKHA5	0.67466	0.096401
GCNA	0.674479	0.0965251
MYCT1	0.674421	0.0965647
DCAF8	0.674347	0.0966153
CARD19	0.67427	0.096668
KLHL23	0.674161	0.0967421
LOC101805127	0.674126	0.096766
NEDD4L.1	0.67406	0.0968117
EPHX1	0.673853	0.0969531
INPP4A	0.673762	0.0970155
NSFL1C	0.673728	0.0970388
ATP5A1W	0.673677	0.0970738
GPBP1.1	0.673668	0.0970798
RBM15	0.673627	0.0971079
CDCA4L	0.673566	0.0971495
ATG4C	0.673532	0.0971728
HIST1H111R	0.673525	0.097178
PPCDC	0.673485	0.0972051
PCYOX1L	0.67302	0.0975242
AKAP12	0.672938	0.0975807
MYADML2	0.672848	0.0976427
FCNB	0.672746	0.0977128
PPP3CB	0.672444	0.0979201
ITPKA	0.672433	0.0979283
LOC101790642	0.672313	0.0980109
LOC112529925	0.672303	0.0980176
HRG	0.672206	0.0980844
LRRC57	0.671862	0.0983216
JPH2	0.671811	0.0983567
ARSB	0.67158	0.0985163
PCCA	0.671521	0.0985572
BEAN1	0.671476	0.0985881
EXD1	0.671344	0.0986794
SERTM2	0.671336	0.0986844
CHSY1	0.671269	0.0987306
TBC1D24	0.671131	0.0988261
ARFIP1	0.671064	0.0988728
LMO7	0.670993	0.0989216
CUNH11ORF52	0.670823	0.0990394
TPMT	0.670763	0.0990808
PPM1H	0.67073	0.0991042
CDYL	0.670648	0.0991604
MSTO1	0.670614	0.0991844
LTB4R2	0.670507	0.0992587
ENTPD1	0.67048	0.0992774
SHOX2	0.670436	0.0993079
EHD3	0.67039	0.0993397
LOC106014285	0.670341	0.0993738
LOC101790736	0.6703	0.0994021
MROH1	0.670213	0.0994625
DUT	0.670207	0.0994665
TMEM177	0.669912	0.0996715
EXD3	0.66989	0.0996865
LRRC3B	0.669799	0.0997499
CRELD2	0.669711	0.0998112
ABCA5	0.669574	0.0999065
FAM13C	0.669375	0.100045
UBE2D2	0.669257	0.100127
TSC2	0.669114	0.100226
LOC420748	0.669102	0.100235
GK5	0.669043	0.100276
NCS1	0.668965	0.100331
ME1	0.668781	0.100459
PPIP5K2	0.668772	0.100465
LOC101800797	0.668757	0.100475
LOC107055485	0.668571	0.100605
LOC106020516	0.668464	0.10068
THOC2	0.668432	0.100702
ATP9B	0.668382	0.100738
ACSM4L	0.668244	0.100834
PCNX1	0.668191	0.100871
CCNE2	0.66808	0.100948
CCT2	0.668053	0.100967
IDE	0.667997	0.101006
PLEK2	0.667923	0.101058
KIAA0825	0.667899	0.101075
TLDC1	0.667892	0.10108
TAF4	0.667852	0.101108
HTRA3	0.667554	0.101317
DPF3	0.667542	0.101325
PUS7	0.667463	0.10138
LMO1	0.667339	0.101467
CRYBB2	0.66706	0.101663
GTF3C5	0.666964	0.101731
MTURN	0.666874	0.101794
FAM193A	0.66687	0.101796
CHTOP	0.666822	0.10183
LOC101793679	0.666762	0.101872
MAP3K6	0.666729	0.101896
EYA3	0.666662	0.101943
FOXJ2	0.666519	0.102043
NIF3L1	0.666458	0.102086
ZFYVE28	0.666296	0.1022
UBE2G2	0.665951	0.102443
RIBC2	0.665881	0.102493
FUNDC1	0.665708	0.102614
HIPK1	0.665583	0.102702
GABRQ	0.665468	0.102784
BOD1L1	0.665442	0.102802
ZNF654	0.665319	0.102889
KLHL4	0.665206	0.102969
RNF123	0.665139	0.103017
ARPP19	0.665121	0.103029
FHDC1	0.665114	0.103034
LOC101794797	0.665075	0.103062
ZNF143	0.664992	0.103121
LARP4	0.66494	0.103157
ASMT	0.664826	0.103238
CUNH4ORF33	0.664659	0.103356
RFLNB	0.664654	0.103359
MAPKAP1	0.664632	0.103375
XPO4	0.664612	0.103389
NAB1	0.66449	0.103476
KCNK12	0.664475	0.103486
JAG1	0.664462	0.103496
NSMCE1	0.664366	0.103564
LOC101791228	0.664364	0.103565
MGAT4C.1	0.664286	0.10362
BTK	0.664059	0.103781
CAMK1G	0.664017	0.103811
ATF1	0.663926	0.103875
F8	0.66382	0.103951
RAB7A	0.66375	0.104001
LOC101804976	0.66315	0.104427
NR2C1	0.663135	0.104438
FLRT3	0.663069	0.104485
HINT3	0.663052	0.104497
SEPT12	0.662963	0.104561
MIER3L	0.662705	0.104744
FANCB	0.662434	0.104938
SOX30	0.6624	0.104962
RBM15B	0.662256	0.105064
SORBS1	0.662034	0.105224
INTS14	0.661928	0.105299
PPP4R2	0.661708	0.105457
RPS6KA3	0.661705	0.105459
LOC101791515	0.661701	0.105461
TMEM204	0.661501	0.105605
MAPK11	0.66147	0.105627
ATF6	0.661421	0.105662
LRRC74B	0.661367	0.1057
HEATR3	0.66136	0.105705
SCRT1	0.661236	0.105794
TFG	0.661187	0.105829
RPSA	0.661114	0.105882
TRIM65	0.660859	0.106065
C-FACTOR.2	0.660801	0.106107
STARD6	0.660779	0.106122
HDHD5	0.660754	0.10614
DDA1	0.660477	0.106339
CHCHD7	0.660402	0.106393
ARHGAP6	0.66036	0.106423
PAK2	0.660289	0.106474
ZBTB10	0.66002	0.106668
HSD17B10	0.6598	0.106827
GNL1	0.659505	0.107039
LRRC45	0.659225	0.107241
ADGRG2	0.659195	0.107262
GSDMA	0.65909	0.107338
PDP1	0.658957	0.107435
DPP8	0.658951	0.107439
KYAT1	0.658708	0.107614
CUNH8ORF48	0.658665	0.107646
ZNF438	0.658606	0.107688
RABL6	0.658594	0.107696
KLHL7	0.658564	0.107718
GLIPR2	0.658547	0.107731
LYRM9	0.658501	0.107764
DHRS3	0.658449	0.107802
LOC101801362	0.658396	0.10784
ATP2A2	0.658297	0.107912
LUM	0.658245	0.107949
BPTF	0.658006	0.108123
PPP4R3B	0.657962	0.108155
FOXN4	0.657948	0.108165
TNFRSF6B	0.657915	0.108189
LOC101796527	0.657503	0.108488
AGXT2	0.657501	0.108489
LOC101796734	0.657473	0.108509
LOC101792311	0.657382	0.108575
PLAGL1	0.657202	0.108706
POLR1B	0.657129	0.108759
MICAL1	0.657069	0.108803
RAB3IP	0.65687	0.108948
MED26	0.656585	0.109155
TBC1D5	0.656219	0.109422
CACUL1	0.656081	0.109523
DSCAM	0.656027	0.109562
TLK1	0.655803	0.109725
FNTA	0.655764	0.109754
LOC101797988	0.655607	0.109869
TMEM121	0.655335	0.110068
EEA1	0.655283	0.110106
HNRNPDL	0.655268	0.110117
THAP12	0.655253	0.110127
TOR1AIP2	0.655231	0.110144
CACNB4	0.655095	0.110243
GPATCH2L	0.655066	0.110264
IL4R	0.655	0.110313
ALDH3B1	0.654898	0.110388
POLDIP2	0.654871	0.110407
HSPA4	0.654748	0.110497
TBXAS1	0.65456	0.110635
CCDC90B	0.654534	0.110654
TNIK	0.654403	0.110751
GPATCH4	0.654275	0.110844
MEAF6	0.654257	0.110858
LOC101798264	0.654121	0.110957
GIPC2	0.654081	0.110987
MRPL39	0.653946	0.111086
CCNC	0.653793	0.111199
CD69	0.653723	0.11125
ACSL6	0.653488	0.111423
TRIM46	0.653303	0.11156
SPPL2B	0.653121	0.111694
AGPAT3	0.653114	0.111699
LOC101796652	0.653107	0.111704
CABLES1	0.653097	0.111711
ARGLU1	0.65305	0.111746
BIRC6	0.652949	0.11182
TOPAZ1	0.652828	0.11191
MBD3	0.652682	0.112017
ELOA	0.652591	0.112085
C2CD5	0.652487	0.112162
CUNH11ORF24	0.652408	0.11222
KLF12	0.652305	0.112296
ATP1A1	0.652261	0.112329
CTBS	0.652091	0.112454
USO1	0.652071	0.112469
LOC101792854	0.651991	0.112528
TRUB1	0.651919	0.112581
EDA	0.651872	0.112617
WASHC4.1	0.651844	0.112637
ARL2BP	0.651834	0.112645
MTM1	0.651512	0.112883
MOK	0.651483	0.112905
ZBTB11	0.651473	0.112912
IKZF1	0.651463	0.112919
AHSG	0.65136	0.112996
LOC106016392	0.651321	0.113025
LOC101798867	0.651248	0.113079
AHR	0.651195	0.113118
HGFAC	0.651116	0.113177
FAM117B	0.651108	0.113183
DCLK2	0.650874	0.113356
PGK1	0.650848	0.113376
ATP23	0.650847	0.113377
ZNF207	0.650694	0.11349
MFSD14A	0.650507	0.113629
ORC6	0.650401	0.113708
TMCO3	0.650221	0.113842
VMP1	0.650179	0.113873
TRNAU1AP	0.65002	0.113992
LOC101799085	0.649994	0.114011
BCORL1	0.649799	0.114156
LOC101802708	0.649724	0.114213
TUBE1	0.649501	0.114379
GABRR1	0.649304	0.114525
PSMG1	0.649007	0.114748
ELAVL1	0.648963	0.11478
SLC11A2	0.648959	0.114783
S100A13	0.648954	0.114787
CDH1.1	0.648905	0.114824
UBE2Z	0.648566	0.115077
PRELP	0.648503	0.115125
WDHD1	0.648349	0.11524
NDUFS7	0.648337	0.115249
SNX13	0.647984	0.115513
TEX10	0.647827	0.115631
ZDHHC14	0.647824	0.115634
TMEM86A	0.64782	0.115637
LOC101798440	0.647651	0.115763
TP53BP2	0.647593	0.115807
RAD21L1	0.647554	0.115836
UBA5	0.647551	0.115839
SKA3	0.647526	0.115858
TTF2	0.64746	0.115907
PACRG	0.647459	0.115908
KPNA6	0.647419	0.115938
PDIA5	0.647387	0.115962
SLITRK2	0.647216	0.11609
SFTPA1	0.647191	0.116109
KIAA1328	0.647136	0.116151
LIN7A	0.647074	0.116197
LAMB3	0.647029	0.116232
GPR85	0.646954	0.116287
LOC101801757	0.646715	0.116468
GLTSCR1L	0.646654	0.116513
MMACHC	0.646371	0.116727
GUSB	0.646255	0.116814
LOC110354521	0.646155	0.11689
TMTC3	0.645982	0.11702
RGR	0.645782	0.117171
ACNAT1	0.645738	0.117205
ALDH8A1	0.645601	0.117308
PIN4	0.645557	0.117342
LOC110352040	0.645511	0.117376
SEC14L1	0.6455	0.117384
PSMB2	0.645454	0.117419
ACTR5	0.645392	0.117466
CAMK1D	0.64539	0.117468
BHLHE40	0.645145	0.117654
LOC110354749	0.644978	0.11778
MRPL21	0.644933	0.117814
LOC101804475	0.644697	0.117993
PSMC3IP	0.644645	0.118032
NEK6	0.644479	0.118158
POC5	0.644335	0.118268
NOS1	0.644133	0.118421
WDR44	0.64405	0.118484
NDUFAF7	0.644003	0.11852
NKX6-2	0.643729	0.118728
FBN3	0.643665	0.118777
MTMR10	0.643634	0.1188
CUNH1ORF159	0.643591	0.118833
EDEM2	0.643587	0.118836
HERC4	0.643475	0.118922
LMAN1	0.643436	0.118951
RAB21	0.643427	0.118958
GALNT5	0.643362	0.119007
SLX4	0.643191	0.119138
POP5	0.643113	0.119198
FNDC3C1	0.643111	0.119198
GIGYF2	0.643085	0.119218
SYMPK	0.642748	0.119475
NT5C3A	0.642691	0.119519
ST7L	0.642633	0.119564
HDAC11	0.642624	0.119571
ELL3	0.642421	0.119726
SPNS2	0.642402	0.11974
ZNF618	0.642393	0.119747
CD40	0.642329	0.119796
FUBP1	0.64222	0.119879
ZBTB42	0.642184	0.119907
USP2	0.641784	0.120212
FAT3	0.641688	0.120286
TRIM27.2	0.641655	0.120312
SNX1	0.641384	0.120519
LOC101804107	0.641099	0.120738
PAXIP1	0.641043	0.120781
LONP2	0.640871	0.120913
HEMK1	0.640758	0.121
LMCD1	0.640447	0.121239
PPA2	0.640417	0.121262
RAD54B	0.640379	0.121291
LOC106020630	0.640281	0.121366
BAZ1A	0.640257	0.121385
IDI1	0.640229	0.121406
CUNH11ORF57	0.640217	0.121416
SLIT3	0.639785	0.121748
AK3	0.639641	0.121859
TLR1-A	0.639616	0.121878
ATF7IP	0.63943	0.122022
FAU	0.639424	0.122027
MAPK14	0.639387	0.122055
ABCA4	0.639127	0.122256
DLK1	0.639079	0.122293
PYGB	0.639069	0.122301
YWHAZ	0.639023	0.122336
APBA1	0.638961	0.122384
SNX10	0.638732	0.122561
GGACT	0.638712	0.122576
RNF138	0.63867	0.122609
RLF	0.638654	0.122622
NUDCD3	0.638398	0.12282
ADD1	0.638367	0.122843
LOC101792289	0.63822	0.122957
CGGBP1	0.638027	0.123107
DUSP14	0.637937	0.123177
DNAH5	0.637819	0.123268
FBF1	0.637803	0.12328
AVL9	0.63775	0.123322
NF1	0.637669	0.123385
ONECUT2	0.637662	0.12339
ACOX2	0.637602	0.123436
RRP7A	0.637574	0.123458
CUNH15ORF41	0.637556	0.123472
TUBGCP3.1	0.637498	0.123517
LOC101798415	0.637415	0.123581
COL5A2	0.63734	0.12364
CUNH15ORF59	0.637267	0.123696
DRAM1	0.637026	0.123884
RILPL2	0.636951	0.123943
CHFR	0.636623	0.124197
SLAIN1	0.63655	0.124255
LOC101794033	0.636309	0.124442
MAFA	0.63613	0.124581
LRGUK	0.635924	0.124742
DPEP2	0.635914	0.12475
TGFBI	0.635762	0.124869
MLIP	0.635746	0.124882
LOC101790941	0.635503	0.125071
IGSF10	0.635123	0.125368
MRPS25	0.635082	0.1254
MRE11	0.63508	0.125402
ALG9	0.635027	0.125443
SH3TC2	0.635014	0.125454
KLHDC2	0.634972	0.125486
DIS3L2	0.634759	0.125653
ZBTB32	0.63473	0.125676
LOC101797262	0.634427	0.125913
LMBR1	0.634307	0.126008
LOC101789398	0.63426	0.126044
RPL12	0.633473	0.126663
MCF2L	0.63341	0.126712
LOC101800106	0.633303	0.126797
CUNH1ORF74	0.633259	0.126831
LOC101800890	0.633092	0.126963
OSBP2	0.63296	0.127067
VPS8	0.632749	0.127232
LOC112530485	0.632613	0.12734
RBM5	0.6324	0.127508
ARFGAP2	0.632284	0.127599
TRAF2	0.632058	0.127778
CEP55	0.631912	0.127893
FEM1C	0.631878	0.12792
SDF2L1	0.631798	0.127983
TMEM62	0.631789	0.127991
VDR	0.631731	0.128036
MRPL48	0.631662	0.128091
FAM174B	0.631581	0.128155
GATD1	0.631447	0.128261
BBS9	0.631294	0.128383
WTIP	0.631276	0.128397
KAZN	0.631269	0.128402
CCNT2	0.631133	0.128509
ZNF536	0.630994	0.12862
EIF2B5	0.630935	0.128666
SGK1	0.630871	0.128718
COQ7	0.630818	0.128759
PDE10A	0.630818	0.12876
ABHD17A	0.630723	0.128835
C14H16ORF52	0.630582	0.128947
GPD1L2	0.630066	0.129356
LOC422372	0.629954	0.129445
MAP3K7	0.629487	0.129817
HNRNPU	0.629446	0.12985
SBF2	0.629417	0.129873
RNP	0.629372	0.129909
KCNU1	0.629369	0.129911
APOO	0.629336	0.129938
LOC101798651	0.628902	0.130283
PHB	0.628899	0.130286
TEAD1	0.628841	0.130332
VGLL4	0.628835	0.130337
SLC1A1	0.628816	0.130352
CDKN1B	0.628782	0.13038
LOC101797736	0.628387	0.130695
LOC101794304	0.628292	0.13077
SH3BP1	0.627855	0.13112
DYNC1I2	0.627816	0.131151
LAMA2	0.627778	0.131182
CUNH11ORF74	0.627774	0.131185
TMEM203	0.627751	0.131204
STARD9	0.627737	0.131214
LOC110354256	0.627646	0.131288
LOC101801148	0.627314	0.131554
SVIL	0.627173	0.131667
NFIC	0.627173	0.131667
HIST1H2BQ.3	0.626822	0.131949
PLEKHG7	0.626661	0.132077
LOC101791665	0.626102	0.132528
LOC101798041	0.625822	0.132753
GSS	0.625816	0.132758
RALYL	0.625809	0.132763
NUMB	0.625794	0.132775
DEAF1	0.62565	0.132891
DNAJC24	0.625549	0.132972
AGGF1	0.625494	0.133017
[truncated: 13,022 more rows]
